# Supplementary material for: Comparative Screening of Mexican, Rwandan and Commercial Entomopathogenic Nematodes to Be Used against Invasive Fall Armyworm, Spodoptera frugiperda
Source: Insects. 2022 Feb 16;13(2):205. doi: 10.3390/insects13020205 (PMC8878727; doi:10.3390/insects13020205)
Supplement: Supplementary file 1 [file insects-13-00205-s001.zip]

Archive with 1 entries (1 files):
- insects-1513620-supplementary.pdf
